# Supplementary material for: Defining the diagnostic effectiveness of genes for inclusion in panels: the experience of two decades of genetic testing for hypertrophic cardiomyopathy at a single center
Source: Genet Med. 2018 Jun 6;21(2):284–92. doi: 10.1038/s41436-018-0046-0 (PMC6752309; doi:10.1038/s41436-018-0046-0)
Supplement: Supplementary file 1 — Supplementary Tables [file 41436_2018_46_MOESM1_ESM.xlsx]

## Sheet: Table S1
Table S1 - List of the genes (N=48) associated to HCM in literature and targeted by the pan-cardio panel. * indicates genes associated to syndromic forms of HCM. ° indicates genes associated to syndromic forms of HCM closely mimicking isolated HCM, for these genes year and PubMed ID refer to the first association with (at least apparently) isolated HCM. ^ indicates genes proposed as HCM modifiers.
GENE	YEAR	PUBMED ID FOR FIRST REPORTED ASSOCIATION WITH HCM
MYH7	1989	2811944
MYBPC3	1990	1975599
TNNT2	1994	8205619
TPM1	1994	8205619
MYL2	1996	8673105
MYL3	1996	8673105
TNNI3	1997	9241277
ACTC1	1999	10330430
DTNA *	2001	11238270
MYLK2	2001	11733062
PRKAG2 °	2001	11371514
TNNC1	2001	11371514
MYH6	2002	11815426
COX15	2003	12474143
CSRP3	2003	12642359
PLN	2003	12705874
NDUFV2 *	2003	12754703
CAV3	2004	14672715
MYO6	2004	15060111
SRI	2004	16118855
TCAP	2004	15582318
FXN	2005	15936968
SLC25A4	2005	16155110
ACTA1	2006	16945537
KRAS *	2006	16773572
VCL	2006	16712796
CALR3	2007	17655857
JPH2	2007	17509612
MYOZ2	2007	17347475
RAF1 *	2007	17603483
ANKRD1	2009	19608031
CALM3 ^	2009	19429631
ACTN2	2010	20022194
MYPN	2010	20801532
NEXN	2010	20970104
NRAS *	2010	19966803
PDLIM3	2010	20801532
LAMP2 °	2011	21896538
MYOM1	2011	21256114
FHL1	2012	22923418
GAA °	2012	22555271
GLA °	2012	22336178
MAP2K1	2012	22589294
MEF2C ^	2012	22718505
PTPN11 *	2012	22555271
SOS1 *	2012	22555271
HRAS *	2014	24803665
TTR *	2015	25611685

## Sheet: Table S2
Table S2 - Baseline characteristics and cardiac phenotype of the HCM probands (n=1,198) analyzed. Counts and relative percentages are reported for categorical variables, while continuous variables are described by mean±standard deviation.
Baseline characteristics	Sex	Males: 780	63.1%
		Females: 418	36.9%
	Age at diagnosis (years)	46.3±19.3
	Race	White: 1178	98.3%
		Black: 4	0.3%
		Other: 16	1.4%
	Positive family history of HCM	326 (27.2%)
Cardiac phenotype	Maximal LVWT (mm)	20.5±5.4
	LVEF (%)	62.7±10.9
	NYHA class	I-II: 900	75.1%
		III-IV: 298	24.9%
	LV outflow tract obstruction	848 (78.1%)
	Apical hypertrophy	66 (5.1%)

## Sheet: Table S3
Table S3 – Full list of variants detected in the NGS patient subset (N=613) used to compute all gene-centric parameters in this work. The original diagnostic classification(s) is provided as well as the updated classification as per 2015 ACMG variant interpretation guidelines. Updated classifications have been performed automatically, unfortunately without the possibility to include the guideline…
Gene	Vartype	Chr	Pos	Ref	Alt	Cdna	Protein	Original_ACMG_classification(s)	ACMG_class_2015_without_manual_criteria	Automatic_criteria_activated	Classifier	ExAC_freq	ClinVar_mset	n_carriers
ACTC1	missense	15	35085599	C	T	c.301G>A	p.E101K	Pathogenic	Uncertain Significance	PM2,PP3	CardioClassifier	8.2371e-06	18331	1
ACTC1	missense	15	35085615	C	A	c.285G>T	p.E95D	Uncertain Significance	Uncertain Significance	PM2,PP3	CardioClassifier	0	NA	1
ACTN2	missense	1	236894600	T	C	c.683T>C	p.M228T	Pathogenic	Likely Pathogenic	PM1,PM2,PP3,PP5	InterVar	0	189519	1
ACTN2	missense	1	236902618	G	A	c.893G>A	p.R298H	Uncertain Significance	Uncertain Significance	BS1	InterVar	0.000551922	43951	2
ACTN2	missense	1	236925893	G	T	c.2659G>T	p.A887S	Uncertain Significance	Uncertain Significance	PM1,PM2	InterVar	0	NA	1
ANKRD1	missense	10	92678707	G	A	c.368C>T	p.T123M	Uncertain Significance	Uncertain Significance	BS1,BP4,PP5	InterVar	0.000232003	191577	1
ANKRD1	missense	10	92678728	G	A	c.347C>T	p.T116M	Uncertain Significance	Uncertain Significance	BS1,PP3	InterVar	0.000150547	228439	1
CALR3	missense	19	16601327	G	A	c.248C>T	p.P83L	Uncertain Significance	Uncertain Significance	PM1,PP3	InterVar	1.65e-05	NA	1
CAV3	missense	3	8787330	C	T	c.233C>T	p.T78M	Uncertain Significance	Uncertain Significance	BS1,PP3,PP5,BP6	InterVar	0.00303808	8293	3
DTNA	missense	18	32400782	G	A	c.904G>A	p.A302T	Uncertain Significance	Uncertain Significance		InterVar	3.3e-05	191650	1
DTNA	missense	18	32455297	C	T	c.1757C>T	p.P586L	Uncertain Significance	Uncertain Significance	PM1	InterVar	0.0001324	NA	1
DTNA	missense	18	32459560	G	A	c.1958G>A	p.R653Q	Uncertain Significance	Uncertain Significance		InterVar	0.0001567	NA	1
GLA	Nonsense	X	100653456	G	A	c.901C>T	p.R301X	Pathogenic	Likely Pathogenic	PVS1,PM2	CardioClassifier	0	92570	1
GLA	missense	X	100653930	T	C	c.644A>G	p.N215S	Pathogenic	Likely Pathogenic	PS4,PM2	CardioClassifier	0	10730	2
GLA	missense	X	100656791	T	C	c.376A>G	p.S126G	Pathogenic,Uncertain Significance	Uncertain Significance	BS1	CardioClassifier	0.000433113	163547	2
GLA	missense	X	100658834	G	A	c.334C>T	p.R112C	Pathogenic	Uncertain Significance	PM2,PP3	CardioClassifier	0	92550	1
GLA	missense	X	100662855	C	G	c.37G>C	p.A13P	Uncertain Significance	Uncertain Significance	PM2,BP4	CardioClassifier	0	NA	1
HRAS	Frameshift	11	533811	AAC	A	c.243_244del	p.Phe82CysfsTer9	Uncertain Significance	Uncertain Significance	PM2	InterVar	0	NA	1
JPH2	missense	20	42744802	C	T	c.1513G>A	p.G505S	Pathogenic,Likely Pathogenic,Uncertain Significance	Benign	BA1,BP6,BP4	InterVar	0.0529801	30458	4
JPH2	missense	20	42788922	C	T	c.505G>A	p.E169K	Pathogenic	Uncertain Significance	PM2	InterVar	0	NA	1
LAMP2	CNV deletion (all exons apart from exon 1)	X	119565126	G(+37.9kb)	G			Uncertain Significance	Pathogenic	PVS1,PM2,PP3	CardioClassifier	0	NA	1
LAMP2	missense	X	119575587	G	A	c.1091C>T	p.T364I	Uncertain Significance	Uncertain Significance	BS1	CardioClassifier	5.71207e-05	263405	1
LAMP2	missense	X	119580269	A	C	c.755T>G	p.I252S	Uncertain Significance	Benign	BA1	CardioClassifier	0.00103795	NA	1
LAMP2	missense	X	119581851	T	A	c.586A>T	p.T196S	Uncertain Significance	Uncertain Significance	BS1	CardioClassifier	0.000239284	44432	2
LAMP2	Nonsense	X	119582849	G	A	c.532C>T	p.Q178X	Likely Pathogenic	Likely Pathogenic	PVS1,PM2	CardioClassifier	0	NA	1
LAMP2	Frameshift	X	119590584	ATC	A	c.103_104del	p.Asp35PhefsTer20	Likely Pathogenic	Likely Pathogenic	PVS1,PM2	CardioClassifier	0	NA	1
MYBPC3	Essential_Splice_Site	11	47353621	A	G	c.3814+2T>C		Pathogenic	Likely Pathogenic	PVS1,PM2	CardioClassifier	0	222711	1
MYBPC3	Nonsense	11	47353626	G	A	c.3811C>T	p.R1271X	Pathogenic	Likely Pathogenic	PVS1,PM2	CardioClassifier	2.57087e-05	42744	2
MYBPC3	missense	11	47353653	C	T	c.3784G>A	p.A1262T	Uncertain Significance	Uncertain Significance	PM2	CardioClassifier	0	NA	1
MYBPC3	missense	11	47353674	C	T	c.3763G>A	p.A1255T	Pathogenic	Uncertain Significance	BS1	CardioClassifier	7.504e-05	164023	1
MYBPC3	missense	11	47353718	A	T	c.3719T>A	p.I1240N	Pathogenic	Uncertain Significance	PM2,PP3	CardioClassifier	0	NA	1
MYBPC3	Nonsense	11	47353740	G	A	c.3697C>T	p.Q1233X	Pathogenic	Pathogenic	PVS1,PS4,PM2	CardioClassifier	8.29256e-06	42735	1
MYBPC3	missense	11	47354442	C	G	c.3413G>C	p.R1138P	Uncertain Significance	Uncertain Significance	PM2,PP3	CardioClassifier	0	42712	1
MYBPC3	Inframe_Indel	11	47354445	AAGT	A	c.3407_3409del	p.Tyr1136del	Likely Pathogenic,Uncertain Significance	Uncertain Significance	PM2,PM4	CardioClassifier	0	NA	2
MYBPC3	missense	11	47354482	C	T	c.3373G>A	p.V1125M	Pathogenic	Uncertain Significance	PM2	CardioClassifier	2.27583e-05	8604	1
MYBPC3	Essential_Splice_Site	11	47354525	C	T	c.3331-1G>A		Pathogenic	Likely Pathogenic	PVS1,PM2	CardioClassifier	0	177742	1
MYBPC3	Nonsense	11	47354842	C	T	c.3233G>A	p.W1078X	Likely Pathogenic	Likely Pathogenic	PVS1,PM2	CardioClassifier	2.27025e-05	42692	1
MYBPC3	missense	11	47354845	G	A	c.3230C>T	p.A1077V	Uncertain Significance	Uncertain Significance	PM2	CardioClassifier	0	NA	1
MYBPC3	missense	11	47354857	C	G	c.3218G>C	p.R1073P	Uncertain Significance	Uncertain Significance	PM2,PP3	CardioClassifier	0	NA	1
MYBPC3	Frameshift	11	47354882	T	TG	c.3192dup	p.Lys1065GlnfsTer12	Pathogenic,Likely Pathogenic	Likely Pathogenic	PVS1,PM2	CardioClassifier	0	NA	7
MYBPC3	missense	11	47355293	C	T	c.3005G>A	p.R1002Q	Pathogenic	Uncertain Significance	PM2	CardioClassifier	4.65393e-05	177622	1
MYBPC3	Nonsense	11	47355475	G	A	c.2992C>T	p.Q998X	Pathogenic	Likely Pathogenic	PVS1,PM2	CardioClassifier	0	180993	1
MYBPC3	missense	11	47355552	C	T	c.2915G>A	p.R972Q	Uncertain Significance	Uncertain Significance	PM2	CardioClassifier	6.56556e-05	NA	1
MYBPC3	missense	11	47355559	G	A	c.2908C>T	p.R970W	Likely Pathogenic	Uncertain Significance	PM2,PP3	CardioClassifier	6.63262e-05	180411	1
MYBPC3	missense	11	47356628	G	C	c.2870C>G	p.T957S	Uncertain Significance	Benign	BA1	CardioClassifier	0.00109197	NA	2
MYBPC3	Frameshift	11	47356632	CAG	C	c.2864_2865del	p.Pro955ArgfsTer95	Pathogenic	Pathogenic	PVS1,PM2	CardioClassifier	0	NA	1
MYBPC3	Frameshift	11	47356651	C	CA	c.2846dup	p.Met949IlefsTer102	Likely Pathogenic	Likely Pathogenic	PVS1,PM2	CardioClassifier	0	NA	2
MYBPC3	missense	11	47356664	C	A	c.2834G>T	p.R945L	Uncertain Significance	Uncertain Significance	PM2	CardioClassifier	0	NA	1
MYBPC3	missense	11	47357442	T	C	c.2723A>G	p.Y908C	Uncertain Significance	Uncertain Significance	PM2,PP3	CardioClassifier	6.27668e-05	42655	1
MYBPC3	missense	11	47357450	G	T	c.2715C>A	p.S905R	Uncertain Significance	Uncertain Significance	PM2	CardioClassifier	0	NA	1
MYBPC3	Frameshift	11	47357454	TA	T	c.2710del	p.Tyr904ThrfsTer20	Likely Pathogenic	Likely Pathogenic	PVS1,PM2	CardioClassifier	0	NA	3
MYBPC3	missense	11	47357457	C	T	c.2708G>A	p.G903D	Likely Pathogenic	Uncertain Significance	PM2	CardioClassifier	0	NA	1
MYBPC3	Essential_Splice_Site	11	47357563	C	T	c.2603-1G>A		Likely Pathogenic	Likely Pathogenic	PVS1,PM2	CardioClassifier	0	NA	1
MYBPC3	Frameshift	11	47359027	GCCCTCGATCATGCGCCGCGCTTCATGACTCAGCTC	G	c.2482_2516del	p.Glu828ArgfsTer44	Likely Pathogenic	Likely Pathogenic	PVS1,PM2	CardioClassifier	0	NA	1
MYBPC3	missense	11	47359047	C	T	c.2497G>A	p.A833T	Uncertain Significance	Benign	BA1	CardioClassifier	0.0016825	NA	1
MYBPC3	missense	11	47359085	C	T	c.2459G>A	p.R820Q	Pathogenic	Uncertain Significance	PM2	CardioClassifier	1.65708e-05	8617	1
MYBPC3	Nonsense	11	47359090	C	T	c.2454G>A	p.W818X	Likely Pathogenic	Likely Pathogenic	PVS1,PM2	CardioClassifier	0	42622	1
MYBPC3	Nonsense	11	47359091	C	T	c.2453G>A	p.W818X	Likely Pathogenic	Likely Pathogenic	PVS1,PM2	CardioClassifier	0	NA	1
MYBPC3	missense	11	47359095	G	C	c.2449C>G	p.R817G	Likely Pathogenic,Pathogenic	Uncertain Significance	PM2,PP3	CardioClassifier	0	NA	2
MYBPC3	Inframe_Indel	11	47359100	CTCT	C	c.2441_2443del	p.Lys814del	Pathogenic,Uncertain Significance	Uncertain Significance	PM2,PM4	CardioClassifier	0	NA	6
MYBPC3	missense	11	47359115	C	T	c.2429G>A	p.R810H	Likely Pathogenic	Likely Pathogenic	PS4,PM2	CardioClassifier	3.31901e-05	42620	2
MYBPC3	missense	11	47359115	C	A	c.2429G>T	p.R810L	Pathogenic	Uncertain Significance	PM2,PP3	CardioClassifier	0	181127	1
MYBPC3	missense	11	47359256	C	T	c.2398G>A	p.G800R	Likely Pathogenic	Uncertain Significance	PM2,PP3	CardioClassifier	5.35275e-05	178966	1
MYBPC3	Frameshift	11	47359296	GTCCTC	G	c.2353_2357del	p.Glu785LeufsTer46	Likely Pathogenic	Likely Pathogenic	PVS1,PM2	CardioClassifier	0	NA	1
MYBPC3	Essential_Splice_Site	11	47359347	T	C	c.2309-2A>G		Pathogenic	Likely Pathogenic	PVS1,PM2	CardioClassifier	0	42613	11
MYBPC3	missense	11	47360071	C	T	c.2308G>A	p.D770N	Likely Pathogenic	Likely Pathogenic	PS4,PM2	CardioClassifier	8.29889e-06	36604	1
MYBPC3	Frameshift	11	47360120	C	CA	c.2258dup	p.Lys754GlufsTer79	Pathogenic	Likely Pathogenic	PVS1,PM2	CardioClassifier	0	NA	6
MYBPC3	missense	11	47360181	C	T	c.2198G>A	p.R733H	Pathogenic	Uncertain Significance	PM2	CardioClassifier	3.40426e-05	181126	1
MYBPC3	Nonsense	11	47360891	C	T	c.2132G>A	p.W711X	Likely Pathogenic	Likely Pathogenic	PVS1,PM2	CardioClassifier	0	NA	1
MYBPC3	Frameshift	11	47360909	G	GT	c.2113dup	p.Thr705AsnfsTer3	Pathogenic	Likely Pathogenic	PVS1,PM2	CardioClassifier	0	NA	1
MYBPC3	missense	11	47361206	G	A	c.2063C>T	p.T688M	Uncertain Significance	Uncertain Significance	PM2	CardioClassifier	0	NA	1
MYBPC3	Frameshift	11	47361242	TCC	T	c.2025_2026del	p.Asp676ProfsTer16	Likely Pathogenic	Likely Pathogenic	PVS1,PM2	CardioClassifier	0	NA	1
MYBPC3	missense	11	47361267	G	A	c.2002C>T	p.R668C	Pathogenic	Uncertain Significance	PM2,PP3	CardioClassifier	1.67999e-05	NA	1
MYBPC3	Essential_Splice_Site	11	47361343	T	C	c.1928-2A>G		Pathogenic	Pathogenic	PVS1,PS4,PM2	CardioClassifier	0	42585	2
MYBPC3	missense	11	47362731	C	T	c.1855G>A	p.E619K	Uncertain Significance	Benign	BA1	CardioClassifier	0.000784557	NA	1
MYBPC3	missense	11	47362758	C	G	c.1828G>C	p.D610H	Likely Pathogenic	Uncertain Significance	PM2,PP3	CardioClassifier	5.82683e-05	42576	1
MYBPC3	missense	11	47363549	T	C	c.1783A>G	p.I595V	Uncertain Significance	Uncertain Significance	PM2	CardioClassifier	0	180948	2
MYBPC3	missense	11	47363612	G	A	c.1720C>T	p.R574W	Uncertain Significance	Uncertain Significance	PM2	CardioClassifier	5.41137e-05	180947	1
MYBPC3	missense	11	47364129	C	G	c.1624G>C	p.E542Q	Pathogenic	Pathogenic	PS4,PM2	CardioClassifier	2.48527e-05	8608	5
MYBPC3	missense	11	47364138	T	C	c.1615A>G	p.I539V	Uncertain Significance	Likely Benign	BS1,BP4	CardioClassifier	6.51876e-05	NA	1
MYBPC3	missense	11	47364152	G	T	c.1601C>A	p.A534E	Uncertain Significance	Uncertain Significance	PM2	CardioClassifier	0	NA	1
MYBPC3	missense	11	47364185	C	A	c.1568G>T	p.G523V	Uncertain Significance	Uncertain Significance	PM2,PP3	CardioClassifier	0	NA	1
MYBPC3	missense	11	47364248	C	T	c.1505G>A	p.R502Q	Pathogenic	Likely Pathogenic	PS4,PM2,PM5	CardioClassifier	0	42541	8
MYBPC3	missense	11	47364269	C	T	c.1484G>A	p.R495Q	Pathogenic	Likely Pathogenic	PS4,PM2	CardioClassifier	8.29366e-06	164113	2
MYBPC3	missense	11	47364270	G	C	c.1483C>G	p.R495G	Likely Pathogenic	Likely Pathogenic	PS4,PM2,PM5,PP3	CardioClassifier	0	42537	1
MYBPC3	missense	11	47364285	C	T	c.1468G>A	p.G490R	Likely Pathogenic	Uncertain Significance	PP3,BS1	CardioClassifier	0.000207672	42536	1
MYBPC3	Essential_Splice_Site	11	47364296	C	T	c.1458-1G>A		Pathogenic,Likely Pathogenic	Likely Pathogenic	PVS1,PM2	CardioClassifier	0	42532	3
MYBPC3	missense	11	47364393	G	A	c.1445C>T	p.A482V	Uncertain Significance	Uncertain Significance	PM2	CardioClassifier	4.23341e-05	164117	1
MYBPC3	Frameshift	11	47364460	A	AG	c.1377dup	p.Glu461GlyfsTer14	Likely Pathogenic	Likely Pathogenic	PVS1,PM2	CardioClassifier	0	NA	1
MYBPC3	missense	11	47364602	C	T	c.1321G>A	p.E441K	Uncertain Significance	Uncertain Significance	BS1	CardioClassifier	0.000162206	36601	2
MYBPC3	Frameshift	11	47364652	C	CT	c.1270dup	p.Ser424LysfsTer21	Likely Pathogenic	Likely Pathogenic	PVS1,PM2	CardioClassifier	0	NA	1
MYBPC3	missense	11	47364676	C	T	c.1247G>A	p.G416D	Uncertain Significance	Uncertain Significance	PM2	CardioClassifier	0	NA	1
MYBPC3	Frameshift	11	47365091	GC	G	c.1174del	p.Ala392LeufsTer14	Pathogenic	Likely Pathogenic	PVS1,PM2	CardioClassifier	0	NA	3
MYBPC3	Frameshift	11	47365097	TGGTCAGCCAGTTCCAC	T	c.1153_1168del	p.Val385MetfsTer16	Likely Pathogenic	Likely Pathogenic	PVS1,PM2	CardioClassifier	0	NA	1
MYBPC3	missense	11	47365154	G	C	c.1112C>G	p.P371R	Likely Pathogenic,Uncertain Significance	Uncertain Significance	PM2,PP3	CardioClassifier	0	42505	5
MYBPC3	missense	11	47367758	C	T	c.1090G>A	p.A364T	Pathogenic	Uncertain Significance	PM2	CardioClassifier	0	NA	4
MYBPC3	Inframe_Indel	11	47367789	C	CTGCCCT	c.1058_1063dup	p.Gly354_Met355insGlnGly	Likely Pathogenic	Uncertain Significance	PM2,PM4	CardioClassifier	0	NA	1
MYBPC3	Frameshift	11	47367858	TG	T	c.989del	p.Pro330HisfsTer20	Likely Pathogenic	Likely Pathogenic	PVS1,PM2	CardioClassifier	0	NA	1
MYBPC3	Frameshift	11	47368189	GAA	G	c.913_914del	p.Phe305ProfsTer27	Pathogenic	Likely Pathogenic	PVS1,PM2	CardioClassifier	0	NA	9
MYBPC3	Essential_Splice_Site	11	47369407	C	T	c.821+1G>A		Pathogenic	Likely Pathogenic	PVS1,PM2	CardioClassifier	4.3096e-05	42791	3
MYBPC3	missense	11	47369975	C	T	c.772G>A	p.E258K	Pathogenic	Likely Pathogenic	PS4,PM2	CardioClassifier	3.90279e-05	42792	19
MYBPC3	missense	11	47371330	T	G	c.649A>C	p.S217R	Pathogenic	Uncertain Significance	PM2	CardioClassifier	0	NA	1
MYBPC3	missense	11	47371330	T	C	c.649A>G	p.S217G	Uncertain Significance	Benign	BA1	CardioClassifier	0.00226757	NA	7
MYBPC3	missense	11	47371333	C	T	c.646G>A	p.A216T	Uncertain Significance	Benign	BA1	CardioClassifier	0.000365437	NA	1
MYBPC3	missense	11	47371422	G	A	c.557C>T	p.P186L	Pathogenic	Uncertain Significance	BS1	CardioClassifier	4.76408e-05	164147	1
MYBPC3	Essential_Splice_Site	11	47371475	T	G	c.506-2A>C		Likely Pathogenic	Likely Pathogenic	PVS1,PM2	CardioClassifier	0	42765	3
MYBPC3	missense	11	47371575	C	G	c.495G>C	p.E165D	Pathogenic	Uncertain Significance	BS1	CardioClassifier	0.000336247	181039	1
MYBPC3	missense	11	47371628	C	T	c.442G>A	p.G148R	Pathogenic	Uncertain Significance	PM2,BP4	CardioClassifier	4.20062e-05	42752	2
MYBPC3	missense	11	47372949	C	T	c.133G>A	p.G45R	Uncertain Significance	Uncertain Significance	PM2	CardioClassifier	2.44164e-05	NA	1
MYH6	missense	14	23853697	T	C	c.5519A>G	p.K1840R	Uncertain Significance	Uncertain Significance	PM1,PP3	InterVar	8.245e-05	264214	2
MYH6	missense	14	23857395	G	T	c.4328C>A	p.A1443D	Uncertain Significance	Uncertain Significance	PM1,PP3	InterVar	6.59e-05	164221	1
MYH6	missense	14	23859651	C	T	c.3347G>A	p.R1116H	Uncertain Significance	Uncertain Significance	PM1,PP3,BS1	InterVar	8.99e-05	239166	1
MYH6	missense	14	23862178	T	C	c.3194A>G	p.Q1065R	Uncertain Significance	Uncertain Significance	PM1,PM2,PP3	InterVar	0	NA	1
MYH7	missense	14	23883054	C	T	c.5704G>A	p.E1902K	Uncertain Significance	Uncertain Significance	PM2	CardioClassifier	1.64728e-05	181289	1
MYH7	missense	14	23884421	C	T	c.5342G>A	p.R1781H	Uncertain Significance	Uncertain Significance	PM2	CardioClassifier	8.23655e-06	43064	1
MYH7	missense	14	23884665	C	A	c.5208G>T	p.Q1736H	Uncertain Significance	Uncertain Significance	PM2	CardioClassifier	0	NA	1
MYH7	missense	14	23884682	C	T	c.5191G>A	p.D1731N	Uncertain Significance	Uncertain Significance	PM2	CardioClassifier	0	228915	1
MYH7	missense	14	23884860	C	T	c.5135G>A	p.R1712Q	Pathogenic	Likely Pathogenic	PS4,PM2,PP3	CardioClassifier	8.23954e-06	36642	2
MYH7	missense	14	23885349	C	T	c.4817G>A	p.R1606H	Uncertain Significance	Uncertain Significance	PM2,PP3	CardioClassifier	4.94201e-05	43039	1
MYH7	missense	14	23885487	C	G	c.4679G>C	p.R1560P	Uncertain Significance	Uncertain Significance	PM2,PP3	CardioClassifier	0	NA	1
MYH7	missense	14	23886504	C	A	c.4377G>T	p.K1459N	Likely Pathogenic	Uncertain Significance	PP3,BS1	CardioClassifier	0.000305462	43012	1
MYH7	missense	14	23887458	G	A	c.4130C>T	p.T1377M	Pathogenic	Likely Pathogenic	PS4,PM2,PP3	CardioClassifier	0	42992	1
MYH7	missense	14	23888458	C	G	c.3900G>C	p.Q1300H	Likely Pathogenic,Uncertain Significance	Uncertain Significance	PM2	CardioClassifier	0	NA	3
MYH7	missense	14	23889143	C	T	c.3637G>A	p.V1213M	Uncertain Significance	Uncertain Significance	BS1	CardioClassifier	0	42958	1
MYH7	missense	14	23890229	C	T	c.3274G>A	p.A1092T	Uncertain Significance	Uncertain Significance	PM2,BP4	CardioClassifier	1.6487e-05	NA	1
MYH7	missense	14	23890240	T	C	c.3263A>G	p.N1088S	Uncertain Significance	Uncertain Significance	PM2	CardioClassifier	0	NA	1
MYH7	missense	14	23891476	C	T	c.3158G>A	p.R1053Q	Pathogenic	Likely Pathogenic	PS4,PM2,PP3	CardioClassifier	7.41375e-05	155814	2
MYH7	missense	14	23891500	C	T	c.3134G>A	p.R1045H	Pathogenic	Uncertain Significance	PM2,PP3	CardioClassifier	3.295e-05	NA	1
MYH7	missense	14	23891501	G	A	c.3133C>T	p.R1045C	Likely Pathogenic	Likely Pathogenic	PS4,PM2,PP3	CardioClassifier	1.6475e-05	177753	1
MYH7	missense	14	23893148	C	G	c.2890G>C	p.V964L	Uncertain Significance	Uncertain Significance	BS1	CardioClassifier	0.000420057	42938	1
MYH7	missense	14	23893210	A	G	c.2828T>C	p.L943P	Uncertain Significance	Uncertain Significance	PM2,PP3	CardioClassifier	0	NA	1
MYH7	missense	14	23893243	A	T	c.2795T>A	p.M932K	Pathogenic	Uncertain Significance	PM1,PM2	CardioClassifier	0	NA	1
MYH7	missense	14	23893250	C	G	c.2788G>C	p.E930Q	Pathogenic	Uncertain Significance	PM1,PM2,PP3	CardioClassifier	0	164312	1
MYH7	missense	14	23893311	G	C	c.2727C>G	p.I909M	Uncertain Significance	Uncertain Significance	PM1,PM2,PP3	CardioClassifier	0	181378	1
MYH7	missense	14	23894048	C	T	c.2609G>A	p.R870H	Pathogenic	Likely Pathogenic	PS4,PM1,PM2	CardioClassifier	0	14120	1
MYH7	missense	14	23894051	C	T	c.2606G>A	p.R869H	Pathogenic,Uncertain Significance	Uncertain Significance	PM1,PM2,PP3	CardioClassifier	3.29516e-05	177667	11
MYH7	missense	14	23894084	C	G	c.2573G>C	p.R858P	Likely Pathogenic	Uncertain Significance	PM1,PM2,PP3	CardioClassifier	0	NA	1
MYH7	missense	14	23894109	C	T	c.2548G>A	p.A850T	Uncertain Significance	Uncertain Significance	PM1,PM2,PP3	CardioClassifier	0	NA	1
MYH7	missense	14	23894612	C	T	c.2302G>A	p.G768R	Pathogenic	Likely Pathogenic	PS4,PM1,PM2,PP3	CardioClassifier	0	164337	4
MYH7	missense	14	23894983	A	G	c.2207T>C	p.I736T	Pathogenic	Pathogenic	PS4,PM1,PM2	CardioClassifier	0	164342	1
MYH7	missense	14	23895023	G	A	c.2167C>T	p.R723C	Pathogenic	Pathogenic	PS2,PS4,PM1,PM2,PM5,PM6,PP3,BP2	CardioClassifier	2.47117e-05	14095	3
MYH7	missense	14	23895179	C	T	c.2156G>A	p.R719Q	Pathogenic	Pathogenic	PS4,PM1,PM2,PM5,PP3	CardioClassifier	0	14107	2
MYH7	missense	14	23895180	G	A	c.2155C>T	p.R719W	Pathogenic	Pathogenic	PS2,PS4,PM1,PM2,PM5,PP3	CardioClassifier	0	14104	1
MYH7	missense	14	23895231	T	C	c.2104A>G	p.I702V	Pathogenic	Uncertain Significance	PM1,PM2	CardioClassifier	0	217470	1
MYH7	missense	14	23895236	T	G	c.2099A>C	p.E700A	Uncertain Significance	Uncertain Significance	PM1,PM2,PP3	CardioClassifier	0	NA	1
MYH7	missense	14	23896042	C	T	c.1988G>A	p.R663H	Pathogenic	Likely Pathogenic	PS4,PM1,PM2	CardioClassifier	1.64829e-05	42875	1
MYH7	missense	14	23896043	G	A	c.1987C>T	p.R663C	Pathogenic	Pathogenic	PS4,PM1,PM2,PM5,PP3	CardioClassifier	0	42874	2
MYH7	missense	14	23896449	C	A	c.1956G>T	p.R652S	Pathogenic,Uncertain Significance	Uncertain Significance	PM1,PM2,PP3	CardioClassifier	0	NA	2
MYH7	missense	14	23896811	T	C	c.1871A>G	p.Y624C	Likely Pathogenic	Uncertain Significance	PM1,PM2,PP3	CardioClassifier	0	177703	1
MYH7	missense	14	23896971	C	G	c.1711G>C	p.G571R	Pathogenic	Uncertain Significance	PM1,PM2	CardioClassifier	0	NA	1
MYH7	missense	14	23897012	A	C	c.1670T>G	p.L557R	Uncertain Significance	Uncertain Significance	PM1,PM2,PP3	CardioClassifier	0	NA	1
MYH7	missense	14	23897067	T	G	c.1615A>C	p.M539L	Pathogenic	Uncertain Significance	PM1,PM2	CardioClassifier	0	219836	1
MYH7	missense	14	23897810	T	C	c.1477A>G	p.M493V	Pathogenic	Uncertain Significance	PM1,PM2	CardioClassifier	0	181349	1
MYH7	missense	14	23897854	A	T	c.1433T>A	p.I478N	Uncertain Significance	Uncertain Significance	PM1,PM2,PP3	CardioClassifier	0	NA	1
MYH7	missense	14	23898288	G	A	c.1283C>T	p.A428V	Pathogenic	Uncertain Significance	PM1,PM2	CardioClassifier	0	164375	1
MYH7	missense	14	23898464	C	T	c.1231G>A	p.V411I	Pathogenic	Uncertain Significance	PM1,PM2	CardioClassifier	8.23669e-06	181339	1
MYH7	missense	14	23898467	A	G	c.1228T>C	p.Y410H	Uncertain Significance	Uncertain Significance	PM1,PM2,PP3	CardioClassifier	0	NA	1
MYH7	missense	14	23898487	C	T	c.1208G>A	p.R403Q	Pathogenic	Pathogenic	PS4,PM1,PM2,PM5,PP3	CardioClassifier	0	14087	1
MYH7	missense	14	23899059	C	T	c.1063G>A	p.A355T	Pathogenic	Likely Pathogenic	PS4,PM1,PM2,PP3	CardioClassifier	0	42820	1
MYH7	missense	14	23899792	C	G	c.976G>C	p.A326P	Uncertain Significance	Uncertain Significance	PM1,PM2,PP3	CardioClassifier	6.78311e-05	43117	1
MYH7	missense	14	23899859	G	C	c.909C>G	p.I303M	Uncertain Significance	Uncertain Significance	PM1,PM2,PP3	CardioClassifier	0	NA	1
MYH7	missense	14	23900196	T	C	c.809A>G	p.K270R	Pathogenic	Uncertain Significance	PM1,PM2,PP3	CardioClassifier	0	NA	1
MYH7	Essential_Splice_Site	14	23900793	C	T	c.732+1G>A		Pathogenic	Uncertain Significance	PVS1,PM2,PP3	CardioClassifier	0	181320	1
MYH7	missense	14	23900794	G	T	c.732C>A	p.F244L	Uncertain Significance	Uncertain Significance	PM1,PM2	CardioClassifier	0	NA	1
MYH7	missense	14	23900998	C	T	c.611G>A	p.R204H	Pathogenic	Uncertain Significance	PM1,PM2	CardioClassifier	0	43095	1
MYH7	missense	14	23901025	A	G	c.584T>C	p.F195S	Uncertain Significance	Uncertain Significance	PM1,PM2,PP3	CardioClassifier	0	NA	1
MYH7	missense	14	23901922	C	T	c.428G>A	p.R143Q	Pathogenic	Likely Pathogenic	PS4,PM2	CardioClassifier	8.23723e-06	43006	3
MYH7	missense	14	23902310	C	A	c.328G>T	p.G110C	Uncertain Significance	Uncertain Significance	PM2	CardioClassifier	0	NA	1
MYL2	missense	12	111348894	T	A	c.488A>T	p.E163V	Uncertain Significance	Uncertain Significance	PM2	CardioClassifier	0	NA	1
MYL2	missense	12	111352091	C	T	c.173G>A	p.R58Q	Pathogenic	Likely Pathogenic	PS4,PM2	CardioClassifier	8.28363e-06	14067	2
MYL2	missense	12	111356943	T	G	c.58A>C	p.M20L	Pathogenic	Uncertain Significance	PM2	CardioClassifier	0	132977	1
MYL2	missense	12	111356949	A	G	c.52T>C	p.F18L	Pathogenic	Uncertain Significance	PM2	CardioClassifier	0	14068	1
MYL3	missense	3	46899876	T	G	c.557A>C	p.E186A	Uncertain Significance	Uncertain Significance	PM2,PP3	CardioClassifier	8.2394e-06	NA	1
MYL3	missense	3	46901034	G	A	c.412C>T	p.R138W	Uncertain Significance	Uncertain Significance	PM2,PP3	CardioClassifier	0	NA	1
MYL3	missense	3	46902303	G	T	c.170C>A	p.A57D	Pathogenic	Uncertain Significance	PM5,PP3,BS1	CardioClassifier	0.00011538	43121	5
MYLK2	missense	20	30407387	G	A	c.4G>A	p.A2T	Uncertain Significance	Uncertain Significance	PM2,BP6	InterVar	0.000677507	46526	2
MYOM1	missense	18	3084014	G	C	c.4351C>G	p.L1451V	Uncertain Significance	Uncertain Significance	PM2	InterVar	0	229023	1
MYOM1	missense	18	3090679	G	T	c.3986C>A	p.S1329Y	Uncertain Significance	Uncertain Significance	PM1	InterVar	8.28e-06	NA	1
MYOM1	Essential_Splice_Site	18	3100202	C	A	c.3683-1G>T		Likely Pathogenic	Uncertain Significance	PM2,PM4,PP3	InterVar	8.28e-06	NA	1
MYOM1	missense	18	3129368	T	C	c.2656A>G	p.S886G	Uncertain Significance	Likely Benign	BP4,BP6	InterVar	0.000563072	227698	1
MYOM1	missense	18	3131451	G	A	c.2428C>T	p.R810W	Uncertain Significance	Uncertain Significance	PM1,PM2,PP3	InterVar	0	NA	1
MYOM1	Frameshift	18	3189037	TTTAA	T	c.476_479del	p.Ile159LysfsTer7	Uncertain Significance	Uncertain Significance	PM2	InterVar	0	NA	1
MYOM1	Essential_Splice_Site	18	3189086	C	A	c.432-1G>T		Likely Pathogenic	Uncertain Significance	PM2,PM4,PP3	InterVar	0	NA	1
MYOZ2	missense	4	120072092	T	C	c.142T>C	p.S48P	Pathogenic	Uncertain Significance	PM2,PM4	InterVar	0	30508	1
MYPN	missense	10	69881254	A	G	c.59A>G	p.Y20C	Pathogenic	Uncertain Significance	PP3,PP5,BP6	InterVar	0.000916325	31811	2
MYPN	missense	10	69881765	A	C	c.570A>C	p.K190N	Uncertain Significance	Uncertain Significance	PM2	InterVar	0	NA	1
MYPN	missense	10	69935144	C	T	c.2629C>T	p.R877C	Uncertain Significance	Uncertain Significance		InterVar	1.65e-05	NA	1
MYPN	missense	10	69954253	T	C	c.3059T>C	p.M1020T	Uncertain Significance	Uncertain Significance	PM1,PM2	InterVar	0	NA	1
MYPN	missense	10	69959174	C	T	c.3335C>T	p.P1112L	Uncertain Significance	Likely Benign	PM1,PP5,BS1,BP6	InterVar	0.0030344	31791	2
NEXN	missense	1	78383927	T	C	c.416T>C	p.I139T	Uncertain Significance	Uncertain Significance		InterVar	2.49e-05	NA	1
PLN	Frameshift	6	118880240	CTG	C	c.157_158del	p.Ter53LysfsTer7	Likely Pathogenic	Likely Pathogenic	PVS1,PM2	CardioClassifier	0	NA	1
PRKAG2	missense	7	151272023	A	T	c.959T>A	p.I320N	Uncertain Significance	Uncertain Significance	PM2,PP3	CardioClassifier	0	NA	1
PRKAG2	missense	7	151273498	C	T	c.905G>A	p.R302Q	Pathogenic	Likely Pathogenic	PS4,PM2	CardioClassifier	0	6846	2
PRKAG2	missense	7	151329200	G	A	c.709C>T	p.P237S	Uncertain Significance	Uncertain Significance	PM2	CardioClassifier	0	NA	1
PRKAG2	missense	7	151478286	G	A	c.418C>T	p.P140S	Uncertain Significance	Uncertain Significance	PM2	CardioClassifier	4.9554e-05	NA	1
PRKAG2	missense	7	151478309	T	C	c.395A>G	p.K132R	Uncertain Significance	Uncertain Significance	PM2	CardioClassifier	8.257e-06	359347	1
PRKAG2	missense	7	151478448	A	G	c.256T>C	p.S86P	Uncertain Significance	Uncertain Significance	PM2	CardioClassifier	0	NA	1
PRKAG2	missense	7	151478457	G	A	c.247C>T	p.P83S	Uncertain Significance	Likely Benign	BS1,BP4	CardioClassifier	0.000537498	45711	4
RAF1	missense	3	12632388	T	C	c.1279A>G	p.S427G	Pathogenic	Uncertain Significance	PM1,PM2,PP5	InterVar	0	40616	1
RAF1	missense	3	12660099	C	T	c.122G>A	p.R41Q	Uncertain Significance	Uncertain Significance		InterVar	0.00018121	40586	1
SOS1	missense	2	39222341	G	A	c.3269C>T	p.P1090L	Uncertain Significance	Uncertain Significance	PM2	InterVar	0.000156559	40722	1
SRI	missense	7	87846478	T	G	c.164A>C	p.Q55P	Uncertain Significance	Uncertain Significance	PM1,PM2,PP3,BP1	InterVar	0	NA	1
TCAP	missense	7	37822118	G	A	c.260G>A	p.R87Q	Uncertain Significance	Uncertain Significance	PM1,PM2,PP3	InterVar	0	5527	1
TCAP	missense	17	37822283	C	T	c.353C>T	p.P142L	Uncertain Significance	Uncertain Significance	PM2,PP3,BP6	InterVar	0.000253246	202105	1
TNNI3	missense	19	55663225	G	A	c.610C>T	p.R204C	Uncertain Significance	Uncertain Significance	PM2,PP3	CardioClassifier	0	177631	1
TNNI3	missense	19	55663243	G	C	c.592C>G	p.L198V	Pathogenic	Uncertain Significance	PM2	CardioClassifier	0	177694	4
TNNI3	missense	19	55663260	C	A	c.575G>T	p.R192L	Likely Pathogenic	Uncertain Significance	PM2,PP3	CardioClassifier	0	177831	1
TNNI3	missense	19	55663261	G	A	c.574C>T	p.R192C	Likely Pathogenic	Uncertain Significance	PM2,PP3	CardioClassifier	0	165510	1
TNNI3	missense	19	55663278	C	T	c.557G>A	p.R186Q	Pathogenic	Uncertain Significance	PM2	CardioClassifier	0	43395	7
TNNI3	Nonsense	19	55665454	C	A	c.493G>T	p.E165X	Likely Pathogenic	Uncertain Significance	PM2	CardioClassifier	0	NA	1
TNNI3	missense	19	55665463	G	A	c.484C>T	p.R162W	Likely Pathogenic	Likely Pathogenic	PS4,PM2,PM5	CardioClassifier	3.32773e-05	161396	1
TNNI3	missense	19	55665466	C	G	c.481G>C	p.A161P	Uncertain Significance	Uncertain Significance	PM2	CardioClassifier	0	NA	1
TNNI3	missense	19	55665513	C	T	c.434G>A	p.R145Q	Likely Pathogenic	Uncertain Significance	PM2,PM5,PP3	CardioClassifier	2.48959e-05	43384	1
TNNI3	missense	19	55665519	G	T	c.428C>A	p.T143N	Uncertain Significance	Uncertain Significance	PM2	CardioClassifier	2.49e-05	43382	1
TNNI3	missense	19	55666111	C	G	c.370G>C	p.E124Q	Likely Pathogenic	Uncertain Significance	PM2,PP3	CardioClassifier	8.4421e-06	165520	1
TNNI3	missense	19	55667696	A	G	c.155T>C	p.L52P	Uncertain Significance	Uncertain Significance	PM2,PP3	CardioClassifier	0	NA	1
TNNI3	Frameshift	19	55668005	G	GA	c.115dup	p.Ser39PhefsTer2	Likely Pathogenic	Uncertain Significance	PM2	CardioClassifier	0	NA	1
TNNI3	missense	19	55668465	G	A	c.61C>T	p.R21C	Pathogenic	Uncertain Significance	PM2,PP3	CardioClassifier	0	12434	1
TNNT2	missense	1	201328373	G	A	c.853C>T	p.R285C	Pathogenic	Uncertain Significance	PP2	CardioClassifier	0.0004291	12411	3
TNNT2	missense	1	201328778	C	T	c.815G>A	p.R272Q	Uncertain Significance	Uncertain Significance	PM2,PP2	CardioClassifier	1.813e-05	181646	1
TNNT2	missense	1	201330414	T	A	c.773A>T	p.K258I	Uncertain Significance	Uncertain Significance	PM2,PP2,PP3	CardioClassifier	0	43670	2
TNNT2	Frameshift	1	201332504	TCTC	T	c.517_519del	p.G163X	Likely Pathogenic	Likely Pathogenic	PS4,PM1,PM2	CardioClassifier	0	43648	1
TNNT2	missense	1	201334370	A	C	c.360T>G	p.F110L	Pathogenic	Uncertain Significance	PM2, PP2, PP3	CardioClassifier	0	177807	2
TNNT2	missense	1	201334420	G	A	c.280C>T	p.R94C	Pathogenic	Uncertain Significance	PM2, PP2, PP3	CardioClassifier	0	165549	1
TNNT2	missense	1	201334425	C	T	c.275G>A	p.R92Q	Pathogenic	Likely Pathogenic	PM2,PM5,PP2,PP3	CardioClassifier	0	12409	1
TPM1	missense	15	63335093	C	T	c.65C>T	p.A22V	Uncertain Significance	Uncertain Significance	PM2,PP3	CardioClassifier	0	NA	1
TPM1	missense	15	63353098	G	A	c.523G>A	p.D175N	Likely Pathogenic	Pathogenic	PS4,PM2,PM6,PP3	CardioClassifier	0	12456	1
TTR	missense	18	29171879	G	A	c.14G>A	p.R5H	Uncertain Significance	Uncertain Significance	BP4	InterVar	0.00010708	181697	1
TTR	missense	18	29172937	G	A	c.148G>A	p.V50M	Pathogenic	Uncertain Significance	PM1,PP3,PP5	InterVar	0.000148265	13417	1
TTR	missense	18	29175091	G	A	c.209G>A	p.S70N	Uncertain Significance	Uncertain Significance	PM1,PM5,PP5,BP4	InterVar	3.32e-05	NA	1
TTR	missense	18	29175144	A	T	c.262A>T	p.I88L	Pathogenic	Uncertain Significance	PM1,PP5,BP4	InterVar	4.12e-05	13446	3
TTR	missense	18	29178564	C	T	c.370C>T	p.R124C	Uncertain Significance	Uncertain Significance	PM1,PP3	InterVar	4.12e-05	NA	1
TTR	missense	18	29178618	G	A	c.424G>A	p.V142I	Pathogenic	Likely Pathogenic	PS3,PM1,PP3,PP5	InterVar	0.00137607	13426	1
VCL	missense	10	75830746	T	C	c.404T>C	p.I135T	Uncertain Significance	Uncertain Significance	BS2	InterVar	0.000578102	192100	1
VCL	missense	10	75842257	C	A	c.829C>A	p.L277M	Pathogenic	Uncertain Significance	PM1,PP5	InterVar	4.13e-05	12198	1

## Sheet: Table S4
Table S4 - Rare variant frequencies in ExAC and HCM cohorts by gene (discovery cohort = 171-613 HCM patients described in the main text, replication cohort = 632-6179 HCM patients described in Walsh R et al, Eur Heart J 2017 (PMID: 28082330)), and computed values of actionability for cascade screening (ACS) (based on the P/LP rare variant proportion), diagnostic interpretability (DI) and diagnost…
				Discovery cohort											Replication cohort
Gene	Gene group	ExAC freq		Samples	Rare variant carriers	Rare P/LP variant carriers	Frequency rare variants	Frequency rare P/LP variants	ACS	DI	DEff	ACS_2015guidelines_automated	Deff_2015guidelines_automated		Samples	Rare variant carriers	Rare P/LP variant carriers	Frequency rare variants	Frequency rare P/LP variants	ACS	DI	DEff
ACTC1	alpha	0.00064		613	2	1	0.00326264	0.00163132	0.5	5.09788	2.54894	0	0		4185	22	7	0.00525687	0.00167264	0.318182	8.21386	2.6135
MYBPC3	alpha	0.0197		613	150	133	0.244698	0.216966	0.886667	12.4212	11.0135	0.67485	8.38245		6179	1176	924	0.190322	0.149539	0.785714	9.66102	7.5908
MYH7	alpha	0.01398		613	77	53	0.125612	0.08646	0.688312	8.9851	6.18455	0.33766	3.03391		6112	869	597	0.142179	0.0976767	0.686997	10.1702	6.98689
MYL2	alpha	0.00176		613	5	4	0.00815661	0.00652529	0.8	4.63444	3.70755	0.4	1.85378		4185	46	25	0.0109916	0.00597372	0.543478	6.24525	3.39416
MYL3	alpha	0.00182		613	2	0	0.00326264	0	0	1.79266	0	0	0		4185	37	9	0.0088411	0.00215054	0.243243	4.85775	1.18161
TNNI3	alpha	0.00228		613	23	19	0.0375204	0.0309951	0.826087	16.4563	13.5943	0.04348	0.71552		6047	135	89	0.0223251	0.014718	0.659259	9.79172	6.45528
TNNT2	alpha	0.00242		613	13	11	0.0212072	0.0179445	0.846154	8.7633	7.4151	0.25	2.19083		6103	119	73	0.0194986	0.0119613	0.613445	8.05728	4.9427
TPM1	alpha	0.00086		613	2	1	0.00326264	0.00163132	0.5	3.79377	1.89689	0.5	1.89689		4447	66	31	0.0148415	0.00697099	0.469697	17.2575	8.1058
GLA	beta	0.001		613	5	4	0.00815661	0.00652529	0.8	8.15661	6.52529	0.6	4.89396		3700	27	21	0.0072973	0.00567568	0.777778	7.2973	5.67568
LAMP2	beta	0.00198		613	4	2	0.00652529	0.00326264	0.5	3.2956	1.6478	0.75	2.4717		3290	21	16	0.00638298	0.00486322	0.761905	3.22373	2.45617
PRKAG2	beta	0.00532		613	8	2	0.0130506	0.00326264	0.25	2.45311	0.613279	0.28571	0.70089		3973	42	12	0.0105714	0.00302039	0.285714	1.9871	0.567742
TTR	beta	0.0014		613	5	3	0.00815661	0.00489396	0.6	5.82615	3.49569	0	0		632	2	0	0.00316456	0	0	2.2604	0
ACTN2	gamma	0.01086		171	2	1	0.0116959	0.00584795	0.5	1.07697	0.538486	0.5	0.53849		1439	10	0	0.00694927	0	0	0.639896	0
CALR3	gamma	0.00456		171	1	0	0.00584795	0	0	1.28245	0	0	0		0	0	0	0	0	NA	NA	NA
DTNA	gamma	0.00436		171	2	0	0.0116959	0	0	2.68255	0	0	0		0	0	0	0	0	NA	NA	NA
HRAS	gamma	0.00124		171	1	0	0.00584795	0	0	4.71609	0	0	0		0	0	0	0	0	NA	NA	NA
JPH2	gamma	0.00654		171	1	1	0.00584795	0.00584795	1	0.894182	0.894182	0	0		0	0	0	0	0	NA	NA	NA
MYH6	gamma	0.02466		171	5	0	0.0292398	0	0	1.18572	0	0	0		0	0	0	0	0	NA	NA	NA
MYOM1	gamma	0.02394		171	6	2	0.0350877	0.0116959	0.333333	1.46565	0.488551	0	0		0	0	0	0	0	NA	NA	NA
MYOZ2	gamma	0.00256		171	1	1	0.00584795	0.00584795	1	2.28436	2.28436	0	0		632	1	0	0.00158228	0	0	0.618078	0
MYPN	gamma	0.01434		171	3	0	0.0175439	0	0	1.22342	0	0	0		0	0	0	0	0	NA	NA	NA
NEXN	gamma	0.00756		171	1	0	0.00584795	0	0	0.773539	0	0	0		632	8	0	0.0126582	0	0	1.67437	0
PLN	gamma	0.00048		171	1	1	0.00584795	0.00584795	1	12.1832	12.1832	1	12.1832		2167	7	2	0.00323027	0.000922935	0.285714	6.72973	1.92278
RAF1	gamma	0.00384		171	1	1	0.00584795	0.00584795	1	1.5229	1.5229	0	0		0	0	0	0	0	NA	NA	NA
SRI	gamma	0.00214		171	1	0	0.00584795	0	0	2.73269	0	0	0		0	0	0	0	0	NA	NA	NA
TCAP	gamma	0.00242		171	1	0	0.00584795	0	0	2.41651	0	0	0		0	0	0	0	0	NA	NA	NA
VCL	gamma	0.01016		171	2	1	0.0116959	0.00584795	0.5	1.15117	0.575586	0	0		0	0	0	0	0	NA	NA	NA

## Sheet: Table S5
Table S5 – Variants originally classified “pathogenic” or “likely pathogenic” in group γ genes following the 2008 ACMG variant interpretation guidelines (PMID: 18414213), with their fully curated (including manual criteria) updated classification as per the 2015 ACMG guidelines (PMID: 2574168).
Gene	Protein variant	Original classification	PMID of published association to HCM	Allele frequency in ExAC	Updated classification	Rules activated in 2015 interpretation guidelines
ACTN2	p.Met228Thr	Pathogenic	25173926	0	Pathogenic	PP1 (strong) (≥7 meioses) + PM1,PM2,PP3,PP5
JPH2	p.Glu169Lys	Pathogenic	23973696	0	Uncertain Significance	PM2
MYOM1	c.3683-1G>T	Likely pathogenic	NA	8.281e-06	Uncertain Significance	PM2,PM4,PP3
MYOM1	c.432-1G>T	Likely pathogenic	NA	0	Uncertain Significance	PM2,PM4,PP3
MYOZ2	p.Ser48Pro	Pathogenic	22987565	0	Likely pathogenic	PP1 (strong) (≥7 meioses) + PM2,PM4
MYPN	p.Tyr20Cys	Pathogenic	NA	0.0009163	Uncertain Significance	BS1,BP6,PP3,PP5
PLN	c.157_158del	Likely pathogenic	NA	0	Likely pathogenic	PVS1,PM2
VCL	p.Leu277Met	Pathogenic	16712796	4.126e-05	Uncertain Significance	PM2,PM1,PP5

## Sheet: Table S6
Table S6 - Variants of the NGS patient subset (N=613) used to compute all gene-centric parameters in this work considered rare enough to cause HCM by the adopted approach (filtered for MAF<0.0001 in ExAC), that would have been instead considered too common (ExAC Filtering Allele Frequency > 0.00004) using the statistical framework published by Whiffin et al. (PMID: 28518168).
Chromosome	Position	Reference allele	Variant allele	Gene	Protein variant	ExAC frequency	ExAC Filtering Allele Frequency	N_of_carriers
11	47371422	G	A	MYBPC3	p.Pro186Leu	4.76408e-05	4.5e-05	1
11	47364130	T	C	MYBPC3	p.Ile539Val	6.51876e-05	4.8e-05	1
14	23889143	C	T	MYH7	p.Val1213Met	8.27595e-05	0.000345	1
X	119575587	G	A	LAMP2	p.Thr364Ile	5.71207e-05	0.000146	1
15	63349190	C	T	TPM1	p.Ala22Val	9.88386e-05	0.000713	1
14	23859651	C	T	MYH6	p.Arg1116His	8.98521e-05	8.8e-05	1
14	23857395	G	T	MYH6	p.Ala1443Asp	6.59022e-05	4.9e-05	1
